# Supplementary material for: Different Arbuscular Mycorrhizal Fungi Established by Two Inoculation Methods Improve Growth and Drought Resistance of Cinnamomum Migao Seedlings Differently
Source: Biology (Basel). 2022 Jan 29;11(2):220. doi: 10.3390/biology11020220 (PMC8869179; doi:10.3390/biology11020220)
Supplement: Supplementary file 1 [file biology-11-00220-s001.zip]

Archive with 1 entries (1 files):
- biology-1512980-supplementary.pdf
